# Supplementary material for: ﻿Two new species of Pholiota (Agaricales, Strophariaceae) from the southwest of China
Source: MycoKeys. 2024 Oct 8;109:171–85. doi: 10.3897/mycokeys.109.133879 (PMC11480669; doi:10.3897/mycokeys.109.133879)
Supplement: XML Treatment for Pholiota cylindrospora [file mycokeys.109.133879-treatment1.xml]

<!DOCTYPE tp:taxon-treatment
  PUBLIC "-//TaxonX//DTD Taxonomic Treatment Publishing DTD v0 20100105//EN" "tax-treatment-NSO.dtd">
<tp:taxon-treatment xmlns:tp="http://www.plazi.org/taxpub"><tp:treatment-meta><kwd-group><label>Taxon classification</label><kwd>
                <named-content content-type="kingdom">Fungi</named-content>
              </kwd><kwd>
                <named-content content-type="order">Agaricales</named-content>
              </kwd><kwd>
                <named-content content-type="family">Strophariaceae</named-content>
              </kwd></kwd-group><mixed-citation publication-type="journal"><person-group><name><surname>Huang</surname><given-names>Jia-hui</given-names></name><name><surname>Lei</surname><given-names>Chun-yu</given-names></name><name><surname>Shen</surname><given-names>Ya-lun</given-names></name><name><surname>Tian</surname><given-names>En-jing</given-names></name></person-group><article-title>﻿Two new species of <italic><tp:taxon-name><tp:taxon-name-part taxon-name-part-type="genus" reg="Pholiota">Pholiota</tp:taxon-name-part></tp:taxon-name></italic> (<tp:taxon-name><tp:taxon-name-part taxon-name-part-type="order">Agaricales</tp:taxon-name-part></tp:taxon-name>, <tp:taxon-name><tp:taxon-name-part taxon-name-part-type="family">Strophariaceae</tp:taxon-name-part></tp:taxon-name>) from the southwest of China</article-title><source>MycoKeys</source><day>08</day><month>10</month><year>2024</year><volume>109</volume><fpage>171</fpage><lpage>185</lpage><pub-id pub-id-type="doi">10.3897/mycokeys.109.133879</pub-id></mixed-citation></tp:treatment-meta><tp:nomenclature><label>﻿</label><tp:taxon-name>
              <object-id xmlns:xlink="http://www.w3.org/1999/xlink" content-type="arpha" xlink:type="simple">2FA4D09F-8A9E-589F-BBA7-CAE151FF4D93</object-id>
              <tp:taxon-name-part taxon-name-part-type="genus" reg="Pholiota">Pholiota</tp:taxon-name-part>
              <tp:taxon-name-part taxon-name-part-type="species" reg="cylindrospora">cylindrospora</tp:taxon-name-part>
              <object-id xmlns:xlink="http://www.w3.org/1999/xlink" content-type="mycobank" xlink:type="simple">854827</object-id>
            </tp:taxon-name><tp:taxon-authority>E.J. Tian</tp:taxon-authority><tp:taxon-status xmlns:xlink="http://www.w3.org/1999/xlink" xlink:type="simple">sp. nov.</tp:taxon-status><xref ref-type="fig" rid="F2">Figs 2</xref><xref ref-type="fig" rid="F3">, 3</xref></tp:nomenclature><tp:treatment-sec sec-type="diagnosis" id="SECID0EGXAI"><title>Diagnosis.</title><p>Differs from other <italic><tp:taxon-name><tp:taxon-name-part taxon-name-part-type="genus" reg="Pholiota">Pholiota</tp:taxon-name-part></tp:taxon-name></italic> species by dry pileus with slightly recurved and triangular scales, cylindrical basidiospores, and two types of pleurocystidia, including leptocystidia and chrysocystidia, as well as growing on soil.</p><fig id="F2" position="float" orientation="portrait"><object-id xmlns:xlink="http://www.w3.org/1999/xlink" content-type="doi" xlink:type="simple">10.3897/mycokeys.109.133879.figure2</object-id><object-id xmlns:xlink="http://www.w3.org/1999/xlink" content-type="arpha" xlink:type="simple">617F2210-3EC4-59BE-A95A-A55E270255B0</object-id><label>Figure 2.</label><caption><p>Basidiomata of <italic><tp:taxon-name><tp:taxon-name-part taxon-name-part-type="genus" reg="Pholiota">Pholiota</tp:taxon-name-part><tp:taxon-name-part taxon-name-part-type="species" reg="cylindrospora">cylindrospora</tp:taxon-name-part></tp:taxon-name></italic> (HMJAU37432, holotype). Photo by Shi-liang Liu. Scale bar: 1 cm.</p></caption><graphic xmlns:xlink="http://www.w3.org/1999/xlink" xlink:href="mycokeys-109-171-g002.jpg" position="float" orientation="portrait" xlink:type="simple" id="oo_1149965.jpg"><uri content-type="original_file" xlink:type="simple">https://binary.pensoft.net/fig/1149965</uri></graphic></fig></tp:treatment-sec><tp:treatment-sec sec-type="Holotype" id="SECID0ELYAI"><title>Holotype.</title><p>China. • Yunnan, Baoshan City, Gaoligong Mountains, Baihualing; elev. 910 m; <named-content xmlns:xlink="http://www.w3.org/1999/xlink" content-type="dwc:verbatimCoordinates" xlink:type="simple"><named-content content-type="geo-json" specific-use="{&#34;type&#34;:&#34;Point&#34;,&#34;coordinates&#34;:[98.821667,25.059167]}" id="NCID0EUYAI" xlink:type="simple">25°03'33′′N, 98°49'18′′E</named-content></named-content>; scattered on soil in broad-leaved forest; 30 November 2015; Shi-liang Liu 37432 (holotype: <named-content xmlns:xlink="http://www.w3.org/1999/xlink" content-type="dwc:institutional_code" xlink:title="Herbarium of Mycology of Jilin Agricultural University" xlink:href="http://grbio.org/institution/herbarium-mycology-jilin-agricultural-university" xlink:type="simple">HMJAU</named-content>!).</p><fig id="F3" position="float" orientation="portrait"><object-id xmlns:xlink="http://www.w3.org/1999/xlink" content-type="doi" xlink:type="simple">10.3897/mycokeys.109.133879.figure3</object-id><object-id xmlns:xlink="http://www.w3.org/1999/xlink" content-type="arpha" xlink:type="simple">49355862-3D32-57B1-852B-1307B20C7775</object-id><label>Figure 3.</label><caption><p>Microcharacters of <italic><tp:taxon-name><tp:taxon-name-part taxon-name-part-type="genus" reg="Pholiota">Pholiota</tp:taxon-name-part><tp:taxon-name-part taxon-name-part-type="species" reg="cylindrospora">cylindrospora</tp:taxon-name-part></tp:taxon-name></italic> (HMJAU37432, holotype). Drawings by Jia-hui Huang <bold>A</bold> basidiocarps <bold>B</bold> basidia <bold>C</bold> basidiospores <bold>D</bold> pleurocystidia <bold>E</bold> cheilocystidia. Scale bars: 1 cm (<bold>A</bold>); 5 µm (<bold>C</bold>); 10 µm (<bold>B</bold>, <bold>D</bold>, <bold>E</bold>).</p></caption><graphic xmlns:xlink="http://www.w3.org/1999/xlink" xlink:href="mycokeys-109-171-g003.jpg" position="float" orientation="portrait" xlink:type="simple" id="oo_1149966.jpg"><uri content-type="original_file" xlink:type="simple">https://binary.pensoft.net/fig/1149966</uri></graphic></fig></tp:treatment-sec><tp:treatment-sec sec-type="etymology" id="SECID0EJ1AI"><title>Etymology.</title><p>Referring to the cylindric basidiospores.</p></tp:treatment-sec><tp:treatment-sec sec-type="description" id="SECID0EO1AI"><title>Description.</title><p><bold><italic>Pileus</italic></bold> 50–70 mm in diameter, convex to broadly convex, becoming nearly plane, with a low obtuse umbo; surface dry, pale orange to apricot (5A3–5B6), paler towards the margin, decorated with concentric, slightly recurved, triangular, light brown (6D7) scales. <bold><italic>Context</italic></bold> pale (2A2), odor and taste mild. <bold><italic>Lamellae</italic></bold> adnate, broad, moderately close, L = 38–42, I = 2–6, pallid at first, becoming brown (6D6), the edges waved. <bold><italic>Stipe</italic></bold> 45–60 mm long, 8–11 mm thick, central, equal to tapered towards the base, solid, ground color pallid, smooth to silky above an annular zone, towards the base with yellowish brown to brown (5D6–6D6) multizonate squamules or sometimes with scattered brown (6D5) fibrils, with white mycelium at the base.</p><p><bold><italic>Basidiospores</italic></bold> (6.5–)7.0–9.5(–10.0) × 3.0–4.0 µm, Q = 1.75–2.83, Q<sub>m</sub> = 2.30, in face view oblong to cylindric, sometimes crooked, in profile cylindric to slightly inequilateral, wall smooth and thin, germ pore very minute to not evident, pale rusty to yellowish brown (6E8–5E8) in KOH, slightly paler in Melzer’s reagent. <bold><italic>Basidia</italic></bold> 19–27 × 4.9–6.5 µm, 4-spored, clavate, hyaline in KOH. <bold><italic>Pleurocystidia</italic></bold> of two types: 1) leptocystidia, 35–55 × 8.5–10 µm, clavate to subfusoid, thin-walled, smooth, content homogeneous, hyaline to pale yellowish brown to brownish (5D5–5E7) in KOH; 2) chrysocystidia, 39–60 × 9.5–12.5 µm, lageniform to clavate with a rostrate to mucronate apex, rarely forked near the apex, with an amorphous highly refractive inclusion, pale rusty to yellowish brown (6E8–5D5) in KOH. <bold><italic>Cheilocystidia</italic></bold> 23–39 × 6–11 µm, fusiform, clavate to subcapitate at apex, wall thin and smooth, content homogeneous, hyaline, pale yellow to yellow brownish (4A3–5C7) in KOH. <bold><italic>Caulocystidia</italic></bold> not observed. <bold><italic>Gill trama</italic></bold> of parallel hyaline to yellowish white (4A2) hyphae in KOH and with smooth walls, the cells inflated, up to 23 µm in diam. <bold><italic>Pileipellis</italic></bold> a cutis of brownish yellow to light brown (5C8–5D5) hyphae 4.5–11 µm in diam., thin-walled, slightly incrusted to asperulate. <bold><italic>Clamp connections</italic></bold> present in all the tissues.</p></tp:treatment-sec><tp:treatment-sec sec-type="habitat" id="SECID0E23AI"><title>Habitat.</title><p>Scattered on soil in broad-leaved forest in late autumn.</p></tp:treatment-sec><tp:treatment-sec sec-type="material" id="SECID0EA4AI"><title>Additional materials examined.</title><p>China. • Yunnan: Tengchong City, Yunfeng Mountain, on soil; 15 November 2019; Xiao-ming Zhang 37433 (<named-content xmlns:xlink="http://www.w3.org/1999/xlink" content-type="dwc:institutional_code" xlink:title="Herbarium of Mycology of Jilin Agricultural University" xlink:href="http://grbio.org/institution/herbarium-mycology-jilin-agricultural-university" xlink:type="simple">HMJAU</named-content>).</p></tp:treatment-sec><tp:treatment-sec sec-type="discussion" id="SECID0EK4AI"><title>Discussion.</title><p>Cylindrical basidiospores are uncommon in the genus <italic><tp:taxon-name><tp:taxon-name-part taxon-name-part-type="genus" reg="Pholiota">Pholiota</tp:taxon-name-part></tp:taxon-name></italic>, making this species easily distinguishable from the others. In addition, it is readily recognized because of its dry pileus with slightly recurved and triangular scales and two types of pleurocystidia, including leptocystidia and chrysocystidia, as well as its growth on soil.</p><p>The stipe with multizonate squamules of this species reminds one of <italic><tp:taxon-name><tp:taxon-name-part taxon-name-part-type="genus" reg="Pholiota">Pholiota</tp:taxon-name-part><tp:taxon-name-part taxon-name-part-type="species" reg="multicingulata">multicingulata</tp:taxon-name-part></tp:taxon-name></italic> Horak, but the latter has smaller basidiospores (6.5–8 × 4.5–5 µm) and lacks chrysocystidia (<xref ref-type="bibr" rid="B8">Horak 1983</xref>).</p><p><italic><tp:taxon-name><tp:taxon-name-part taxon-name-part-type="genus" reg="Pholiota">Pholiota</tp:taxon-name-part><tp:taxon-name-part taxon-name-part-type="species" reg="cylindrospora">cylindrospora</tp:taxon-name-part></tp:taxon-name></italic> is similar to <italic><tp:taxon-name><tp:taxon-name-part taxon-name-part-type="genus" reg="Pholiota">P.</tp:taxon-name-part><tp:taxon-name-part taxon-name-part-type="species" reg="squarrosa">squarrosa</tp:taxon-name-part></tp:taxon-name></italic> (Vahl) <tp:taxon-name><tp:taxon-name-part taxon-name-part-type="genus" reg="Pholiota">P.</tp:taxon-name-part></tp:taxon-name> Kumm. Both species have a dry pileus with obvious scales and two types of pleurocystidia: leptocystidia and chrysocystidia. However, the latter has smaller (6–7.5 × 3.8–4.5 µm) and elliptic basidiospores with a distinct germ pore and is wood-inhabiting (<xref ref-type="bibr" rid="B20">Smith and Hesler 1968</xref>; <xref ref-type="bibr" rid="B6">Holec 2001</xref>). <italic><tp:taxon-name><tp:taxon-name-part taxon-name-part-type="genus" reg="Pholiota">P.</tp:taxon-name-part><tp:taxon-name-part taxon-name-part-type="species" reg="kodiakensis">kodiakensis</tp:taxon-name-part></tp:taxon-name></italic> A.H. Sm. &amp; Hesler with two types pleurocystidia is also similar to <italic><tp:taxon-name><tp:taxon-name-part taxon-name-part-type="genus" reg="Pholiota">P.</tp:taxon-name-part><tp:taxon-name-part taxon-name-part-type="species" reg="cylindrospora">cylindrospora</tp:taxon-name-part></tp:taxon-name></italic>; however, the former can be distinguished from the latter by its shorter spores (5–6 × 3–3.5 µm) and distinct germ pores with truncate apex (<xref ref-type="bibr" rid="B20">Smith and Hesler 1968</xref>). Furthermore, in the phylogram, <italic><tp:taxon-name><tp:taxon-name-part taxon-name-part-type="genus" reg="Pholiota">P.</tp:taxon-name-part><tp:taxon-name-part taxon-name-part-type="species" reg="cylindrospora">cylindrospora</tp:taxon-name-part></tp:taxon-name></italic> clustered in the <tp:taxon-name><tp:taxon-name-part taxon-name-part-type="infraspecific-rank">Subgenus</tp:taxon-name-part><tp:taxon-name-part taxon-name-part-type="subgenus" reg="Pholiota">Pholiota</tp:taxon-name-part></tp:taxon-name> clade (Fig. <xref ref-type="fig" rid="F1">1</xref>). In this clade, this species was sister to <italic><tp:taxon-name><tp:taxon-name-part taxon-name-part-type="genus" reg="Pholiota">P.</tp:taxon-name-part><tp:taxon-name-part taxon-name-part-type="species" reg="kodiakensis">kodiakensis</tp:taxon-name-part></tp:taxon-name></italic> and <italic><tp:taxon-name><tp:taxon-name-part taxon-name-part-type="genus" reg="Pholiota">P.</tp:taxon-name-part><tp:taxon-name-part taxon-name-part-type="species" reg="squarrosa">squarrosa</tp:taxon-name-part></tp:taxon-name></italic> with high statistical support (PP = 1, BS = 100), but represented a relatively independent lineage (Fig. <xref ref-type="fig" rid="F1">1</xref>). Therefore, it is proposed here as a new species belonging to <tp:taxon-name><tp:taxon-name-part taxon-name-part-type="genus" reg="Pholiota">Pholiota</tp:taxon-name-part><tp:taxon-name-part taxon-name-part-type="infraspecific-rank">subgenus</tp:taxon-name-part><tp:taxon-name-part taxon-name-part-type="subgenus" reg="Pholiota">Pholiota</tp:taxon-name-part></tp:taxon-name> based on morphological examination and phylogenetic analyses.</p></tp:treatment-sec><tp:treatment-sec><!--Section generated to contain objects referenced in tp:taxon-treatment.--><fig id="F1" position="float" orientation="portrait"><object-id xmlns:xlink="http://www.w3.org/1999/xlink" content-type="doi" xlink:type="simple">10.3897/mycokeys.109.133879.figure1</object-id><object-id xmlns:xlink="http://www.w3.org/1999/xlink" content-type="arpha" xlink:type="simple">72C71F14-388F-5828-A979-6A659D5AFEDA</object-id><label>Figure 1.</label><caption><p><abbrev xmlns:xlink="http://www.w3.org/1999/xlink" xlink:title="Bayesian Inference" id="ABBRID0EBTAI" xlink:type="simple">BI</abbrev> phylogram of <italic><tp:taxon-name><tp:taxon-name-part taxon-name-part-type="genus" reg="Pholiota">Pholiota</tp:taxon-name-part></tp:taxon-name></italic> based on the dataset (<abbrev xmlns:xlink="http://www.w3.org/1999/xlink" xlink:title="internal transcribed spacer region" id="ABBRID0EMTAI" xlink:type="simple">ITS</abbrev>+28S). PPs &gt; 0.95 and bootstrap values &gt; 70% are shown. Types are indicated in green, and the new species from China in this study are in red.</p></caption><graphic xmlns:xlink="http://www.w3.org/1999/xlink" xlink:href="mycokeys-109-171-g001.jpg" position="float" orientation="portrait" xlink:type="simple" id="oo_1149964.jpg"><uri content-type="original_file" xlink:type="simple">https://binary.pensoft.net/fig/1149964</uri></graphic></fig></tp:treatment-sec><ref-list><ref id="B8"><mixed-citation xmlns:xlink="http://www.w3.org/1999/xlink" xlink:type="simple"><person-group><name name-style="western"><surname>Horak</surname><given-names>E</given-names></name></person-group> (<year>1983</year>) <article-title>Mycogeography in the south Pacific region: <tp:taxon-name><tp:taxon-name-part taxon-name-part-type="order">Agaricales</tp:taxon-name-part></tp:taxon-name>, <tp:taxon-name><tp:taxon-name-part taxon-name-part-type="order">Boletales</tp:taxon-name-part></tp:taxon-name>.</article-title><source>Australian Journal of Botany Supplementary Series</source><volume>13</volume>: <fpage>1</fpage>–<lpage>42</lpage>. <ext-link xlink:href="10.1071/BT8310001" ext-link-type="doi" xlink:type="simple">https://doi.org/10.1071/BT8310001</ext-link></mixed-citation></ref><ref id="B20"><mixed-citation xmlns:xlink="http://www.w3.org/1999/xlink" xlink:type="simple"><person-group><name name-style="western"><surname>Smith</surname><given-names>AH</given-names></name><name name-style="western"><surname>Hesler</surname><given-names>LR</given-names></name></person-group> (<year>1968</year>) The North American species of <tp:taxon-name><tp:taxon-name-part taxon-name-part-type="genus">Pholiota</tp:taxon-name-part></tp:taxon-name>. Hafner Publishing Company, New York, NY, USA, 1–402.</mixed-citation></ref><ref id="B6"><mixed-citation xmlns:xlink="http://www.w3.org/1999/xlink" xlink:type="simple"><person-group><name name-style="western"><surname>Holec</surname><given-names>J</given-names></name></person-group> (<year>2001</year>) The genus <tp:taxon-name><tp:taxon-name-part taxon-name-part-type="genus">Pholiota</tp:taxon-name-part></tp:taxon-name> in central and western Europe. Vol. 20, IHW-Verlag, Munich, Bayern, Germany, 1–220.</mixed-citation></ref></ref-list></tp:taxon-treatment>
