# Supplementary material for: ﻿Two new species of Pholiota (Agaricales, Strophariaceae) from the southwest of China
Source: MycoKeys. 2024 Oct 8;109:171–85. doi: 10.3897/mycokeys.109.133879 (PMC11480669; doi:10.3897/mycokeys.109.133879)
Supplement: XML Treatment for Pholiota subterrestris [file mycokeys.109.133879-treatment2.xml]

<!DOCTYPE tp:taxon-treatment
  PUBLIC "-//TaxonX//DTD Taxonomic Treatment Publishing DTD v0 20100105//EN" "tax-treatment-NSO.dtd">
<tp:taxon-treatment xmlns:tp="http://www.plazi.org/taxpub"><tp:treatment-meta><kwd-group><label>Taxon classification</label><kwd>
                <named-content content-type="kingdom">Fungi</named-content>
              </kwd><kwd>
                <named-content content-type="order">Agaricales</named-content>
              </kwd><kwd>
                <named-content content-type="family">Strophariaceae</named-content>
              </kwd></kwd-group><mixed-citation publication-type="journal"><person-group><name><surname>Huang</surname><given-names>Jia-hui</given-names></name><name><surname>Lei</surname><given-names>Chun-yu</given-names></name><name><surname>Shen</surname><given-names>Ya-lun</given-names></name><name><surname>Tian</surname><given-names>En-jing</given-names></name></person-group><article-title>﻿Two new species of <italic><tp:taxon-name><tp:taxon-name-part taxon-name-part-type="genus" reg="Pholiota">Pholiota</tp:taxon-name-part></tp:taxon-name></italic> (<tp:taxon-name><tp:taxon-name-part taxon-name-part-type="order">Agaricales</tp:taxon-name-part></tp:taxon-name>, <tp:taxon-name><tp:taxon-name-part taxon-name-part-type="family">Strophariaceae</tp:taxon-name-part></tp:taxon-name>) from the southwest of China</article-title><source>MycoKeys</source><day>08</day><month>10</month><year>2024</year><volume>109</volume><fpage>171</fpage><lpage>185</lpage><pub-id pub-id-type="doi">10.3897/mycokeys.109.133879</pub-id></mixed-citation></tp:treatment-meta><tp:nomenclature><label>﻿</label><tp:taxon-name>
              <object-id xmlns:xlink="http://www.w3.org/1999/xlink" content-type="arpha" xlink:type="simple">A851963F-837C-5D96-AF59-CE8AB27BCF96</object-id>
              <tp:taxon-name-part taxon-name-part-type="genus" reg="Pholiota">Pholiota</tp:taxon-name-part>
              <tp:taxon-name-part taxon-name-part-type="species" reg="subterrestris">subterrestris</tp:taxon-name-part>
              <object-id xmlns:xlink="http://www.w3.org/1999/xlink" content-type="mycobank" xlink:type="simple">854828</object-id>
            </tp:taxon-name><tp:taxon-authority>E.J. Tian &amp; J.H. Huang</tp:taxon-authority><tp:taxon-status xmlns:xlink="http://www.w3.org/1999/xlink" xlink:type="simple">sp. nov.</tp:taxon-status><xref ref-type="fig" rid="F4">Figs 4</xref><xref ref-type="fig" rid="F5">, 5</xref></tp:nomenclature><tp:treatment-sec sec-type="diagnosis" id="SECID0EZDBI"><title>Diagnosis.</title><p><italic><tp:taxon-name><tp:taxon-name-part taxon-name-part-type="genus" reg="Pholiota">Pholiota</tp:taxon-name-part><tp:taxon-name-part taxon-name-part-type="species" reg="subterrestris">subterrestris</tp:taxon-name-part></tp:taxon-name></italic> is distinguished from the other species of the genus <italic><tp:taxon-name><tp:taxon-name-part taxon-name-part-type="genus" reg="Pholiota">Pholiota</tp:taxon-name-part></tp:taxon-name></italic> by brownish orange pileus with numerous brown fibrillose scales, pale brown and moderately broad lamellae with even edges, stipe covered with recurved fibrillose scales, evanescent fibrillose annulus; elliptic spores with distinct but small germ pore, fusoid ventricose pleurocystidia with typical amorphous refractive inclusion of chrysocystidia.</p><fig id="F4" position="float" orientation="portrait"><object-id xmlns:xlink="http://www.w3.org/1999/xlink" content-type="doi" xlink:type="simple">10.3897/mycokeys.109.133879.figure4</object-id><object-id xmlns:xlink="http://www.w3.org/1999/xlink" content-type="arpha" xlink:type="simple">4C05CE92-E59C-52B0-81F4-661147CCD011</object-id><label>Figure 4.</label><caption><p>Basidiomata of <italic><tp:taxon-name><tp:taxon-name-part taxon-name-part-type="genus" reg="Pholiota">Pholiota</tp:taxon-name-part><tp:taxon-name-part taxon-name-part-type="species" reg="subterrestris">subterrestris</tp:taxon-name-part></tp:taxon-name></italic> (HMJAU37434, holotype). Photo by En-jing Tian. Scale bar: 1 cm.</p></caption><graphic xmlns:xlink="http://www.w3.org/1999/xlink" xlink:href="mycokeys-109-171-g004.jpg" position="float" orientation="portrait" xlink:type="simple" id="oo_1149967.jpg"><uri content-type="original_file" xlink:type="simple">https://binary.pensoft.net/fig/1149967</uri></graphic></fig></tp:treatment-sec><tp:treatment-sec sec-type="Holotype" id="SECID0EJFBI"><title>Holotype.</title><p>China. • Guizhou: Bijie City, Nayong County, Dapingqing National Wetland Park; elev. 1990 m; <named-content xmlns:xlink="http://www.w3.org/1999/xlink" content-type="dwc:verbatimCoordinates" xlink:type="simple"><named-content content-type="geo-json" specific-use="{&#34;type&#34;:&#34;Point&#34;,&#34;coordinates&#34;:[105.458333,26.686111]}" id="NCID0ESFBI" xlink:type="simple">26°41'10′′N, 105°27'30′′E</named-content></named-content>; scattered on soil at base of stump; 22 July 2020; En-jing Tian 37434 (holotype: <named-content xmlns:xlink="http://www.w3.org/1999/xlink" content-type="dwc:institutional_code" xlink:title="Herbarium of Mycology of Jilin Agricultural University" xlink:href="http://grbio.org/institution/herbarium-mycology-jilin-agricultural-university" xlink:type="simple">HMJAU</named-content>!).</p><fig id="F5" position="float" orientation="portrait"><object-id xmlns:xlink="http://www.w3.org/1999/xlink" content-type="doi" xlink:type="simple">10.3897/mycokeys.109.133879.figure5</object-id><object-id xmlns:xlink="http://www.w3.org/1999/xlink" content-type="arpha" xlink:type="simple">84E179AA-B559-51E9-98BB-62A0CF7FB9F1</object-id><label>Figure 5.</label><caption><p>Microcharacters of <italic><tp:taxon-name><tp:taxon-name-part taxon-name-part-type="genus" reg="Pholiota">Pholiota</tp:taxon-name-part><tp:taxon-name-part taxon-name-part-type="species" reg="subterrestris">subterrestris</tp:taxon-name-part></tp:taxon-name></italic> (HMJAU37434, holotype). Drawings by Jia-hui Huang <bold>A</bold> basidiocarps <bold>B</bold> basidia <bold>C</bold> basidiospores <bold>D</bold> pleurocystidia <bold>E</bold> cheilocystidia <bold>F</bold> pileipellis. Scale bars: 1 cm (<bold>A</bold>); 5 µm (<bold>C</bold>); 10 µm (<bold>B</bold>, <bold>D</bold>, <bold>E</bold>); 20 µm (<bold>F</bold>).</p></caption><graphic xmlns:xlink="http://www.w3.org/1999/xlink" xlink:href="mycokeys-109-171-g005.jpg" position="float" orientation="portrait" xlink:type="simple" id="oo_1149968.jpg"><uri content-type="original_file" xlink:type="simple">https://binary.pensoft.net/fig/1149968</uri></graphic></fig></tp:treatment-sec><tp:treatment-sec sec-type="etymology" id="SECID0ELHBI"><title>Etymology.</title><p>The epithet <italic><tp:taxon-name><tp:taxon-name-part taxon-name-part-type="genus" reg="Pholiota"/><tp:taxon-name-part taxon-name-part-type="species" reg="subterrestris">subterrestris</tp:taxon-name-part></tp:taxon-name></italic> refers to the similarity to <italic><tp:taxon-name><tp:taxon-name-part taxon-name-part-type="genus" reg="Pholiota">Pholiota</tp:taxon-name-part><tp:taxon-name-part taxon-name-part-type="species" reg="terrestris">terrestris</tp:taxon-name-part></tp:taxon-name></italic>.</p></tp:treatment-sec><tp:treatment-sec sec-type="description" id="SECID0EGIBI"><title>Description.</title><p><bold><italic>Pileus</italic></bold> 10–35 mm in diameter, subhemispherical when young, with involute margin, slightly spread when mature, surface slightly viscid when wet, greyish orange to brownish orange (5B4–6C6), center dark, becoming paler towards the margin, covered with brown (6E7) fibrillose scales. <bold><italic>Context</italic></bold> thick, white to yellowish white (1A1–2A2), mild odor and taste. <bold><italic>Lamellae</italic></bold> decurrent to adnate or adnexed, moderately broad, close, L = 39–44, I = 3–7, pale yellow to light brown (4A3–5D6), edges even. <bold><italic>Stipe</italic></bold> 18–30 mm long, 4–7 mm thick, central, equal, solid, brownish orange (5C4) above, brown (6E5) below, covered with light brown (6D6) fibrillose squamulose, often compressed at the base</p><p><bold><italic>Basidiospores</italic></bold> 5.4–6.1 × 3.6–4.2 µm, Q = 1.30–1.56, Q<sub>m</sub> = 1.47, smooth, in face view broadly elliptic to elliptic, in profile a little bean-shaped, apical pore distinct but small, containing oil-bearing droplet or irregular inclusions, greyish yellow (4B5) in KOH and light yellow (4A5) in Melzer’s reagent. <bold><italic>Basidia</italic></bold> 17.1–21.8 (–24.0) × 5.0–6.3 µm, 4-spored, clavate, hyaline in KOH, pale yellow (4A3) in Melzer’s reagent. <bold><italic>Pleurocystidia</italic></bold> of two types: 1) 33.3–46.7 × 5.5–9.5 µm, subclavate to fusoid ventricose with a subacute apex, wall thin and smooth, content homogeneous, blond to dark yellow (4C4–4C8) to hyaline in KOH; 2) chrysocystidia, 34.2–58 × 8.3–10.4 µm, fusoid to fusoid-ventricose, the neck often drawn out to a crooked filamentose projection with a subacute apex (up to 19.6 µm long), walls thin, smooth, with a refractive-amorphous inclusion, hyaline in KOH. <bold><italic>Cheilocystidia</italic></bold> abundant, (20.0–) 22.9–39.2 (–48.3) × 3.9–12.7 µm, clavate to clavate-capitate, wall thin, at times somewhat thickened in apex (about 1 µm), hyaline in KOH. <bold><italic>Caulocystidia</italic></bold> none observed. <bold><italic>Gill trama</italic></bold> of parallel hyphae, the cells inflated up to 27.5 µm, thin-walled, smooth, hyaline in KOH. <bold><italic>Pileipellis</italic></bold> hyphae hyaline to light brown (6D7), 3.7–10 µm diam., with encrusted walls. <bold><italic>Content hyphae</italic></bold> hyaline, 10–37.5 (–50) µm diam., cells inflated, smooth and thin-walled. <bold><italic>Clamp connections</italic></bold> present in all the tissues.</p></tp:treatment-sec><tp:treatment-sec sec-type="habitat" id="SECID0E6KBI"><title>Habitat.</title><p>Scattered or gregarious on soil at the base of a stump or on buried wood in summer.</p></tp:treatment-sec><tp:treatment-sec sec-type="material" id="SECID0EELBI"><title>Additional materials examined.</title><p>China. • Guizhou: Bijie City, Qixingguan District, Baima Mountain, gregarious on soil or on buried wood, 15 August 2022, Guang-cheng Cao 37435 (<named-content xmlns:xlink="http://www.w3.org/1999/xlink" content-type="dwc:institutional_code" xlink:title="Herbarium of Mycology of Jilin Agricultural University" xlink:href="http://grbio.org/institution/herbarium-mycology-jilin-agricultural-university" xlink:type="simple">HMJAU</named-content>).</p></tp:treatment-sec><tp:treatment-sec sec-type="discussion" id="SECID0EOLBI"><title>Discussion.</title><p>This species is characterized by a brownish orange pileus with numerous brown fibrillose scales, pale brown lamellae with even edges, a stipe covered with recurved fibrillose scales, an evanescent fibrillose annulus, elliptic spores with a distinct but small germ pore, and fusoid ventricose pleurocystidia with typical amorphous refractive inclusions of chrysocystidia.</p><p><italic><tp:taxon-name><tp:taxon-name-part taxon-name-part-type="genus" reg="Pholiota">Pholiota</tp:taxon-name-part><tp:taxon-name-part taxon-name-part-type="species" reg="subterrestris">subterrestris</tp:taxon-name-part></tp:taxon-name></italic> is similar to <italic><tp:taxon-name><tp:taxon-name-part taxon-name-part-type="genus" reg="Pholiota">P.</tp:taxon-name-part><tp:taxon-name-part taxon-name-part-type="species" reg="terrestris">terrestris</tp:taxon-name-part></tp:taxon-name></italic> Overh., especially in terms of micro-characteristics, such as pleurocystidia, cheilocystidia, and basidiospores. However, it is easy to differentiate between the two species based on the macro characteristics. <italic><tp:taxon-name><tp:taxon-name-part taxon-name-part-type="genus" reg="Pholiota">P.</tp:taxon-name-part><tp:taxon-name-part taxon-name-part-type="species" reg="terrestris">terrestris</tp:taxon-name-part></tp:taxon-name></italic> has a larger pileus (20–80 mm broad) without an orange tone, narrow and crowded lamellae with uneven edges, and a longer stipe (30–80 mm long) (<xref ref-type="bibr" rid="B20">Smith and Hesler 1968</xref>). Furthermore, in habitat, <italic><tp:taxon-name><tp:taxon-name-part taxon-name-part-type="genus" reg="Pholiota">P.</tp:taxon-name-part><tp:taxon-name-part taxon-name-part-type="species" reg="terrestris">terrestris</tp:taxon-name-part></tp:taxon-name></italic> is caespitose on soil, whereas <italic><tp:taxon-name><tp:taxon-name-part taxon-name-part-type="genus" reg="Pholiota">P.</tp:taxon-name-part><tp:taxon-name-part taxon-name-part-type="species" reg="subterrestris">subterrestris</tp:taxon-name-part></tp:taxon-name></italic> is scattered or gregarious. Phylogenetic analyses showed that <italic><tp:taxon-name><tp:taxon-name-part taxon-name-part-type="genus" reg="Pholiota">P.</tp:taxon-name-part><tp:taxon-name-part taxon-name-part-type="species" reg="subterrestris">subterrestris</tp:taxon-name-part></tp:taxon-name></italic> was sister to <italic><tp:taxon-name><tp:taxon-name-part taxon-name-part-type="genus" reg="Pholiota">P.</tp:taxon-name-part><tp:taxon-name-part taxon-name-part-type="species" reg="terrestris">terrestris</tp:taxon-name-part></tp:taxon-name></italic> in the <tp:taxon-name><tp:taxon-name-part taxon-name-part-type="infraspecific-rank">Subgenus</tp:taxon-name-part><tp:taxon-name-part taxon-name-part-type="subgenus" reg="Pholiota">Pholiota</tp:taxon-name-part></tp:taxon-name> clade (Fig. <xref ref-type="fig" rid="F1">1</xref>), which also indicated a close relationship between the two species.</p></tp:treatment-sec><tp:treatment-sec><!--Section generated to contain objects referenced in tp:taxon-treatment.--><fig id="F1" position="float" orientation="portrait"><object-id xmlns:xlink="http://www.w3.org/1999/xlink" content-type="doi" xlink:type="simple">10.3897/mycokeys.109.133879.figure1</object-id><object-id xmlns:xlink="http://www.w3.org/1999/xlink" content-type="arpha" xlink:type="simple">72C71F14-388F-5828-A979-6A659D5AFEDA</object-id><label>Figure 1.</label><caption><p><abbrev xmlns:xlink="http://www.w3.org/1999/xlink" xlink:title="Bayesian Inference" id="ABBRID0EBTAI" xlink:type="simple">BI</abbrev> phylogram of <italic><tp:taxon-name><tp:taxon-name-part taxon-name-part-type="genus" reg="Pholiota">Pholiota</tp:taxon-name-part></tp:taxon-name></italic> based on the dataset (<abbrev xmlns:xlink="http://www.w3.org/1999/xlink" xlink:title="internal transcribed spacer region" id="ABBRID0EMTAI" xlink:type="simple">ITS</abbrev>+28S). PPs &gt; 0.95 and bootstrap values &gt; 70% are shown. Types are indicated in green, and the new species from China in this study are in red.</p></caption><graphic xmlns:xlink="http://www.w3.org/1999/xlink" xlink:href="mycokeys-109-171-g001.jpg" position="float" orientation="portrait" xlink:type="simple" id="oo_1149964.jpg"><uri content-type="original_file" xlink:type="simple">https://binary.pensoft.net/fig/1149964</uri></graphic></fig></tp:treatment-sec><ref-list><ref id="B20"><mixed-citation xmlns:xlink="http://www.w3.org/1999/xlink" xlink:type="simple"><person-group><name name-style="western"><surname>Smith</surname><given-names>AH</given-names></name><name name-style="western"><surname>Hesler</surname><given-names>LR</given-names></name></person-group> (<year>1968</year>) The North American species of <tp:taxon-name><tp:taxon-name-part taxon-name-part-type="genus">Pholiota</tp:taxon-name-part></tp:taxon-name>. Hafner Publishing Company, New York, NY, USA, 1–402.</mixed-citation></ref></ref-list></tp:taxon-treatment>
